# Supplementary material for: Psychometric properties of the Norwegian version of the Safety Attitudes Questionnaire (SAQ), Generic version (Short Form 2006)
Source: BMC Health Serv Res. 2008 Sep 22;8:191. doi: 10.1186/1472-6963-8-191 (PMC2572612; doi:10.1186/1472-6963-8-191)
Supplement: Additional file 1 — Item variation, internal consistency and test-retest reliability (ICC) by factor). [file 1472-6963-8-191-S1.xls]

## Sheet: Ark1
	Table 1. Item variation, internal consistency and test-retest reliability (ICC) by factor
	Factor and item	% missing/does not apply	Mean (sd)	% agree (% agree strongly)	% disagree (% disagree strongly)	* Item - total corre-lation
	Teamwork climate (Cronbach's alpha=0.68, ICC=0.72 (Physicians=0.86, Staff=0.64))
	Nurse input is well received in this clinical area	0	4.0 (1.0)	75 (39)	10 (2)	0.66
	In this clinical area it is difficult to speak up if I perceive a problem with patient care (reversed scores presented = “higher is better”)	1	3.7 (1.3)	62 (34)	24 (6)	0.54
	Disagreements in this clinical area are resolved appro-priately (not who is right, but what is best for patient)	0	3.6 (1.1)	60 (25)	20 (3)	0.70
	I have the support I need from other personnel to care for patients	0	4.1 (1.0)	80 (43)	9 (1)	0.65
	It is easy for personnel here to ask questions when there is something that they do not understand	0	4.5 (0.9)	89 (65)	6 (1)	0.61
	The physicians and nurses here work together as a well-coordinated team	0	3.7 (1.1)	67 (27)	19 (4)	0.69
*	All items correlated more highly with this factor then with other factors
	Safety climate (Cronbach's alpha=0.76, ICC=0.75 (Physicians=0.87, Staff=0.68))
	I would feel safe being treated here as a patient	1	4.0 (1.1)	73 (40)	11 (2)	0.69
	Medical errors are handled appropriately in this clinical area	3	3.8 (1.0)	61 (27)	12 (2)	0.72
	I know the proper channels to direct questions regarding patient safety in this clinical area	2	3.6 (1.1)	58 (26)	18 (4)	0.63
	I receive appropriate feedback about my performance	1	3.2 (1.3)	50 (16)	34 (11)	0.69
	In this clinical area, it is difficult to discuss errors (reversed scores presented = "higher is better")	1	3.5 (1.2)	57 (21)	25 (5)	0.49
	I am encouraged by my colleagues to report any patient safety concerns I may have	1	3.6 (1.1)	56 (25)	20 (5)	0.64
	The culture in this clinical area makes it easy to learn from the errors of others	2	3.5 (1.1)	54 (18)	19 (5)	0.70
*	All items correlated more highly with this factor then with other factors
	Stress recognition (Cronbach's alpha=0.82, ICC=0.54 (Physicians=0.67, Staff=0.47))
	When my workload becomes excessive, my performanced is impaired	2	3.9 (1.2)	73 (37)	18 (5)	0.81
	I am less effective at work when fatigued	1	4.2 (1.0)	84 (47)	10 (3)	0.84
	I am more likely to make errors in tense/hostile situations	2	4.1 (1.1)	81 (47)	11 (3)	0.80
	Fatigue impairs my performance during emergency situations (e.g. emergency resuscitation, seizure)	4	3.9 (1.2)	69 (33)	17 (5)	0.80
*	All items correlated more highly with this factor then with other factors
	Perceptions of hospital management (Cronbach's alpha=0.82, ICC=0.44 (Physicians=0.78, Staff=0.02))
	Hospital management supports my daily efforts	4	2.9 (1.1)	28 (7)	35 (12)	0.75
	Hospital management doesn’t knowingly compromise patient safety	7	2.9 (1.1)	27 (10)	33 (12)	0.78
	Hospital management is doing a good job	6	3.2 (1.0)	34 (9)	22 (5)	0.84
	Problem personnel are dealt with constructively by our hospital management	13	3.3 (1.2)	17 (4)	19 (6)	0.74
	I get adequate, timely information about events that might affect my work from hospital management	6	3.1 (1.0)	33 (8)	28 (7)	0.75
*	All items correlated more highly with this factor then with other factors
	Perceptions of unit management (Cronbach's alpha=0.84, ICC=0.71 (Physicians=0.88, Staff=0.57))
	Unit management supports my daily efforts	2	3.6 (1.2)	59 (24)	21 (5)	0.76
	Unit management doesn’t knowingly compromise patient safety	4	3.4 (1.2)	49 (26)	26 (7)	0.74
	Unit management is doing a good job	4	3.6 (1.0)	62 (28)	19 (4)	0.83
	Problem personnel are dealt with constructively by our unit management	9	3.2 (1.1)	37 (12)	24 (7)	0.73
	I get adequate, timely information about events that might affect my work from our unit management	4	3.4 (1.2)	54 (20)	26 (6)	0.80
*	All items correlated more highly with this factor then with other factors
	Working conditions (Cronbach's alpha=0.71, ICC=0.75 (Physicians=0.91, Staff=0.63))
	This hospital does a good job of training new personnel	2	3.3 (1.2)	41 (19)	28 (8)	0.74
	All the necessary information for diagnostic and therapeutic decisions is routinely available to me	10	3.6 (1.1)	61 (23)	23 (4)	0.71
	Trainees in my discipline are adequately supervised	6	3.4 (1.1)	55 (18)	25 (4)	0.80
	The levels of staffing in this clinical area are sufficient to handle the number of patients	2	2.5 (1.4)	30 (11)	61 (28)	0.69
*	All items correlated more highly with this factor then with other factors
	Job satisfaction (Cronbach's alpha=0.85, ICC=0.71 (Physicians=0.81, Staff=0.69))
	I like my job	1	4.6 (0.8)	91 (73)	4 (1)	0.74
	Working here is like being part of a large family	2	3.6 (1.2)	62 (23)	18 (7)	0.81
	This is a good place to work	1	4.2 (1.0)	81 (47)	7 (2)	0.87
	I am proud to work in this clinical area	1	4.3 (1.0)	81 (50)	6 (2)	0.87
	Morale in this clinical area is high	1	4.3 (0.9)	85 (54)	6 (1)	0.70
*	All items correlated more highly with this factor then with other factors
