# Supplementary material for: Psychometric properties of the Norwegian version of the Safety Attitudes Questionnaire (SAQ), Generic version (Short Form 2006)
Source: BMC Health Serv Res. 2008 Sep 22;8:191. doi: 10.1186/1472-6963-8-191 (PMC2572612; doi:10.1186/1472-6963-8-191)
Supplement: Additional file 2 — SAQ 2006 Short form, original formulations, Norwegian translations. [file 1472-6963-8-191-S2.xls]

## Sheet: Ark1
Table 3. SAQ 2006 SHORT FORM, ORIGINAL FORMULATIONS, NORWEGIAN TRANSLATIONS*
Response categories
Disagree strongly: Svært uenig / Disagree slightly: Litt uenig / Neutral: Nøytral /
Agree slightly: Litt enig / Agree strongly: Svært enig / Not applicable: Spørsmålet
passer ikke
1. Nurse input is well received in this clinical area: Sykepleierinnspill blir godt mottatt her
2. In this clinical area, it is difficult to speak up if I perceive a problem with patient care: Her
er det vanskelig å si fra om jeg oppdager et problem i pasientbehandlingen
3. Disagreements in this clinical area are resolved appropriately (i.e. not who is right, but what
is best for the patient): Her blir uenighet håndtert riktig (dvs ikke ut fra hvem som har rett,
men ut fra hva som er best for pasienten)
4. I have the support I need from other personnel to care for patients: Jeg får den støtte jeg
trenger fra andre sykehusansatte for å ta meg av pasientene
5. It is easy for personnel here to ask questions when there is something that they do not
understand: Her er det lett for ansatte å spørre når det er noe de ikke forstår
6. The physicians and nurses here work together as a well-coordinated team: Legene og
sykepleierne her samarbeider som et velkoordinert team
7. I would feel safe being treated here as a patient: Jeg ville føle meg trygg hvis jeg var
pasient her
8. Medical errors are handled appropriately in this clinical area: Her blir medisinske feil
håndtert riktig
9. I know the proper channels to direct questions regarding patient safety
in this clinical area: Jeg vet hvilke kanaler jeg skal bruke for å stille spørsmål om
pasientsikkerhet her
10. I receive appropriate feedback about my performance: Jeg får passende tilbakemelding om
arbeidet mitt (korrekt, tilstrekkelig og fra rett person)
11. In this clinical area, it is difficult to discuss errors: Det er vanskelig å diskutere feil her
12. I am encouraged by my colleagues to report any patient safety concerns I may have:
Kolleger oppmuntrer meg til å si fra om enhver pasientsikkerhetsbekymring som jeg måtte
ha
13. The culture in this clinical area makes it easy to learn from the errors of others: Kulturen
her gjør det lett å lære av andres feil
14. My suggestions about safety would be acted upon if I expressed them
to management: Mine forslag om sikkerhet ville bli behandlet om jeg la dem fram for
ledelsen
15. I like my job: Jeg liker jobben min
16. Working here is like being part of a big family: Å arbeide her er som å være del av en stor
familie
17. This is a good place to work: Dette er et godt sted å arbeide
18. I am proud to work in this clinical area: Jeg er stolt av å arbeide her
19. Morale in this clinical area is high: Innsatsviljen er stor her
20. When my work load becomes excessive, my performance is impaired: Når
arbeidsbelastningen min blir for stor, arbeider jeg dårligere
21. I am less effective at work when fatigued: Jeg er mindre effektiv når jeg er sliten
22. I am more likely to make errors in tense or hostile situations: Det er mer sannsynlig at jeg
gjør feil når situasjonen blir anspent eller fiendtlig
23. Fatigue impairs my performance during emergency situations (e.g.
emergency resuscitation, seizure): Jeg arbeider dårligere i krisesituasjoner (som
resuscitering, anfall o.l.) når jeg er sliten (NB: As noted above, this question has been
reformulated on the basis of feedback from a number of responders)
24a. Management (unit management) supports my daily efforts: Ledelsen her i enheten legger
forholdene til rette for mitt daglige arbeid
24b. Management (hospital management) supports my daily efforts: Sykehusledelsen legger
forholdene til rette for mitt daglige arbeid
25a. Management (unit management) doesn’t knowingly compromise patient safety: Ledelsen
her i enheten gjør aldri noe som de vet kan gå ut over pasientsikkerheten
25b. Management (hospital management) doesn’t knowingly compromise patient safety:
Sykehusledelsen gjør aldri noe som de vet kan gå ut over pasientsikkerheten
26a. Management (unit management) is doing a good job Ledelsen her i enheten gjør en god
jobb
26b. Management (hospital management) is doing a good job Sykehusledelsen gjør en god
job
27a. Problem personnel are dealt with constructively by our management (unit management):
Ledelsen her i enheten behandler problemmedarbeidere konstruktivt
27a. Problem personnel are dealt with constructively by our management (hospital
management): Sykehusledelsen behandler problemmedarbeidere konstruktivt
28a. I get adequate, timely info about events that might affect my work, from management
(unit management): Ledelsen er i enheten gir meg adekvat informasjon, i rett tid, om
hendelser som kan ha betydning for arbeidet mitt
28b. I get adequate, timely info about events that might affect my work, from hospital
management: Sykehusledelsen gir meg adekvat informasjon, i rett tid, om hendelser
som kan ha betydning for arbeidet mitt
29. The levels of staffing in this clinical area are sufficient to handle the number of patients:
Bemanningsnivået her er tilstrekkelig til at vi kan ta oss av det antall pasienter vi har
30. This hospital does a good job of training new personnel: Dette sykehuset gjør en god jobb
med å lære opp nyansatte
31. All the necessary information for diagnostic and therapeutic decisions is routinely
available to me: All den informasjon som jeg trenger til diagnostiske og terapeutiske
beslutninger er rutinemessig tilgjengelig for meg
32. Trainees in my discipline are adequately supervised: De som er under opplæring på mitt
fagfelt, får tilstrekkelig supervisjon
33. I experience good collaboration with nurses in this clinical area: Samarbeidet med
sykepleierne er godt i denne enheten
34. I experience good collaboration with staff physicians in this clinical area: Samarbeidet
med legene er godt i denne enheten
35. I experience good collaboration with pharmacists in this clinical area: Samarbeidet med
farmasøytene er godt i denne enheten
36. Communication breakdowns that leads to delays in delivery of care are common:
Kommunikasjonssvikt som fører til forsinkelser i pasientbehandlingen er vanlig
