# Supplementary material for: Psychometric properties of the Norwegian version of the Safety Attitudes Questionnaire (SAQ), Generic version (Short Form 2006)
Source: BMC Health Serv Res. 2008 Sep 22;8:191. doi: 10.1186/1472-6963-8-191 (PMC2572612; doi:10.1186/1472-6963-8-191)
Supplement: Additional file 3 — Correlation of average department staff SAQ-scores to average department patient scores on (response scale 1–5) variables* "General satisfaction with hospitalization", "Maltreatment suspicion", and "Hospital work organization" (N = 6). *"General satisfaction with hospitalization" = "All things considered, were you generally satisfied with hospital treatment and care?" "Maltreatment suspicion" = "Do you feel that you were in any way maltreated (as far as you are able to judge)?" "Hospital work organization" = An index built from the answers to three questions: "Was it your impression that you were cared for by a permanent group of nursing staff?", "Was it your impression that one doctor were responsible for you?", and "Was it your impression that hospital work was well organized?". [file 1472-6963-8-191-S3.xls]

## Sheet: Ark1
	Table 7. Correlation of average department staff SAQ-scores to average department patient scores on (response scale 1-5) variables* "General satisfaction with hospitalization", "Maltreatment suspicion", and Hospital work organization" (N=6)
	Correlation of Department average staff score on teamwork climate (6-30) with Department average patient score on
	General satisfaction with hospitalization:						.94 (p <.01)
	Suspicion of having been maltreated:						.77 (n.s.)
	Satisfaction with organization of hospital work:						.69 (n.s.)
	Correlation of Department average staff score on safety climate (7-35) with Department average patient score on
	General satisfaction with hospitalization:						.91 (p <.02)
	Suspicion of having been maltreated:						.69 (n.s.)
	Satisfaction with organization of hospital work:						.61 (n.s.)
	Correlation of Department average staff score on stress recognition (4-20) with Department average patient score on
	General satisfaction with hospitalization:						.16 (n.s.)
	Suspicion of having been maltreated:						.32 (n.s.)
	Satisfaction with organization of hospital work:						.37 (n.s.)
	Correlation of Department average staff score on perception of hospital management (4-20) with Department average patient score on
	General satisfaction with hospitalization:						.93 (p < .01)
	Suspicion of having been maltreated:						.84 (p < .04)
	Satisfaction with organization of hospital work:						.86 (p < .03)
	Correlation of Department average staff score on perception of unit management (4-20) with Department average paatient score on
	General satisfaction with hospitalization:						.82 (p < .05)
	Suspicion of having been maltreated:						.71 (n.s.)
	Satisfaction with organization of hospital work:						.69 (n.s.)
	Correlation of Department average staff score on working conditions (4-20) with Department average patient score on
	General satisfaction with hospitalization:						.87 (p < .03)
	Suspicion of having been maltreated:						.63 (n.s.)
	Satisfaction with organization of hospital work:						.54 (n.s.)
	Correlation of Department average staff score on job satisfaction (5-25) with Department average patient score on
	General satisfaction with hospitalization:						.94 (p < .01)
	Suspicion of having been maltreated:						.69 (n.s.)
	Satisfaction with organization of hospital work:						.65 (n.s.)
	*"General satisfaction with hospitalization" = "All things considered, were you generally satisfied with hospital treatment and care?"
	"Maltreatment suspicion" = "Do you feel that you were in any way maltreated (as far as you are able to judge)?"
	"Hospital work organization" = An index built from the answers to three questions: "Was it your impression that you were cared for by a permanent group of nursing staff?", "Was it your impression that one doctor were responsible for you?", and "Was it your impression that hospital work was well organized?"
